# Supplementary material for: Computer-Aided Discovery of Small Molecule Inhibitors of Transcriptional Activity of TLX (NR2E1) Nuclear Receptor
Source: Molecules. 2018 Nov 14;23(11):2967. doi: 10.3390/molecules23112967 (PMC6278398; doi:10.3390/molecules23112967)
Supplement: Supplementary file 1 [file molecules-23-02967-s001.zip]

Archive with 2 entries (2 files):
- Figure_S1.docx
- Table_S1_121018.xlsx
