# Supplementary material for: Computer-Aided Discovery of Small Molecule Inhibitors of Transcriptional Activity of TLX (NR2E1) Nuclear Receptor
Source: Molecules. 2018 Nov 14;23(11):2967. doi: 10.3390/molecules23112967 (PMC6278398; doi:10.3390/molecules23112967)
Supplement: Supplementary file 1 [file molecules-23-02967-s001.zip › Table_S1_121018.xlsx]

## Sheet: TLX_order
ID	Structure	% inhibition of 3XTAE-LUC reporter (DU145) at 35µM	Smiles	ZINC ID	h_logD	h_logP	h_logS	TPSA	MW
VPC-33001		27 ± 15	Cc1c[nH]nc1C1CCCCN1C(=O)Cc1c[nH]c2ccccc12	ZINC000257338317	2.62888	2.60198	-4.11786	64.78	322.4
VPC-33002		-6 ± 25	O=C(N1CCC(C1)c1ccccc1)c1n[nH]c2CCCc12	ZINC000019657140	2.22454	2.22374	-3.66819	48.99	281.35
VPC-33003		5 ± 8	CC(O)c1nc2cc(ccc2[nH]1)-c1cccc2cccnc12	ZINC000067435064	2.92674	2.94802	-4.32049	61.8	289.33
VPC-33004		34 ± 4	Nc1n[nH]c(CCNC(=O)C2(CC22CCCC2)c2ccccc2)n1	ZINC000426388077	1.16965	1.55584	-3.40644	96.69	325.41
VPC-33005		29 ± 6	CN(C)CC1(O)CCN(Cc2ccc3[nH]ccc3c2)C1	ZINC000072432469	-1.76415	-1.42682	-0.812331	43.7	273.37
VPC-33006		17 ± 11	CCC(NC(=O)c1ccc2cc[nH]c2c1)c1cccnc1	ZINC000219317425	3.00781	3.01377	-4.05315	57.78	279.34
VPC-33007		-34 ± 27	Fc1ccccc1C1CCN(C1)C(=O)c1n[nH]c2CCCc12	ZINC000077406402	2.27492	2.27413	-3.77726	48.99	299.34
VPC-33008		30 ± 18	O=C(NCCc1cc[nH]n1)C1(CC11CCCC1)c1ccccc1	ZINC000426567186	3.20934	3.19227	-4.13015	57.78	309.41
VPC-33009		46 ± 9	COc1ccc2[nH]nc(C(=O)N3CCCCC3c3cccc(F)c3)c2c1	ZINC000077458907	3.34824	3.35228	-4.80976	58.22	353.39
VPC-33010		50 ± 9	Oc1ccc(cc1)N1C(=O)CC(C1=O)c1c[nH]c2ccccc12	ZINC000100621678	3.22429	3.22417	-4.45518	73.4	306.32
VPC-33011		-1 ± 23	Fc1ccc(cc1)C1CCN(C1)C(=O)c1n[nH]c2ccccc12	ZINC000077470387	3.15519	3.15873	-4.47742	48.99	309.34
VPC-33012		12 ± 12	Oc1ccc(cc1)-c1cccc(c1)C(=O)N[C@@H]1CCNC1	ZINC000426627671	0.908037	-1.52748	-1.15555	65.94	282.34
VPC-33013		-1 ± 15	CC1N(CCc2ccc(F)cc12)C(=O)c1ccccc1-c1ncc[nH]1	ZINC000097758012	3.6124	3.73247	-5.02413	48.99	335.37
VPC-33014		-10 ± 12	OCc1ccc(o1)-c1nccn1-c1ccc2[nH]c(CO)nc2c1	ZINC000071764551	1.87623	1.94343	-3.6083	100.1	310.31
VPC-33015		25 ± 16	CCc1cccc(OC2CN(C2)C(=O)c2n[nH]c3CCC(C)Cc23)c1	ZINC000095389347	3.68343	3.68273	-4.67715	58.22	339.43
VPC-33016		-25 ± 14	Clc1ccc(CNCc2nc3ccccc3[nH]2)cc1	ZINC000048409071	2.60882	3.1579	-4.11385	40.71	271.74
VPC-33017		43 ± 13	O=C1CC(c2ccc(cc2)-n2cncn2)c2cc3[nH]c(=O)oc3cc2N1	ZINC000065528209	2.2857	2.28661	-4.66244	98.14	347.33
VPC-33018		15 ± 20	CNc1cc(-c2cccc(n2)C(F)(F)F)c2cc[nH]c2n1	ZINC000072171549	2.75739	2.78575	-3.97129	53.6	292.26
VPC-33019		21 ± 9	Clc1ccc(cc1)C1(CCOCC1)NC(=O)c1n[nH]c2CCCc12	ZINC000089783160	2.45249	2.45189	-4.13904	67.01	345.82
VPC-33020		8 ± 14	CC(O)CN1CCN(CC1)C(=O)c1cccc2[nH]ncc12	ZINC000071871180	0.626553	1.05199	-2.68085	72.46	288.34
VPC-33021		11 ± 12	Fc1ccc(cc1)C1(CCOCC1)NC(=O)c1ccc2cc[nH]c2c1	ZINC000071884382	3.30371	3.30371	-4.49678	54.12	338.38
VPC-33022		-38 ± 12	Cc1n[nH]c(C)c1CNc1ccc(cc1[N+]([O-])=O)C(N)=O	ZINC000078806369	1.11974	1.11985	-2.9335	129.62	289.29
VPC-33023		30 ± 14	NS(=O)(=O)c1ccc(Nc2ccc3[nH]ccc3c2)c(c1)[N+]([O-])=O	ZINC000069631770	1.87221	1.87153	-3.8724	133.8	332.33
VPC-33024		-3 ± 16	NC(=O)c1ccc(CN2CCOc3cc(F)ccc23)c(c1)[N+]([O-])=O	ZINC000070040470	2.41017	2.41017	-3.99849	101.38	331.3
VPC-33025		-19 ± 11	O=C(Oc1cccc(c1)-c1nc[nH]n1)c1cccc2c[nH]nc12	ZINC000071921515	2.01527	2.09836	-4.22376	96.55	305.29
VPC-33026		2 ± 20	CN(C)c1cccc(Oc2ccc(cc2)C(N)=N)c1	ZINC000040714618	0.200686	0.194398	-1.84311	64.08	255.31
VPC-33027		-21 ± 30	Cc1[nH]ccc1C(=O)NC(Cc1ccccc1)C(F)(F)F	ZINC000095422442	3.15557	3.15557	-3.70516	44.89	296.29
VPC-33028		0 ± 9	CC(NC(=O)c1c[nH]c2ccccc12)c1ccc(cc1)-n1ccnn1	ZINC000095976255	3.25981	3.25981	-4.9131	75.6	331.37
VPC-33029		-15 ± 11	CC1N(C(=O)c2cnc3ccc(F)cc3c2)c2ccccc2NC1=O	ZINC000089998377	3.85074	3.85178	-5.25093	62.3	335.33
VPC-33030		-28 ± 12	Fc1ccc(cc1NCc1ncc[nH]1)-c1ccco1	ZINC000095448807	2.23816	2.42798	-3.44082	53.85	257.26
VPC-33031		0 ± 9	Fc1ccc(cc1F)C1OCCC1NC(=O)c1cccc2c[nH]nc12	ZINC000095987214	2.61359	2.46048	-4.16438	67.01	343.33
VPC-33032		8 ± 3	CC(NC(C)c1cccc(NC(C)=O)c1)c1cccc(CO)c1	ZINC000095988796	1.13891	-0.422003	-1.76395	65.94	312.41
VPC-33033		-6 ± 12	COc1ccc(cc1)C(NC(=O)c1c[nH]c(=O)cc1C)C(F)(F)F	ZINC000097080019	2.86812	2.85635	-3.85787	67.43	340.3
VPC-33034		-1 ± 13	OC1CCN(Cc2ccccc2CNC(=O)Cc2cc[nH]n2)C1	ZINC000097081931	-0.184827	-1.7239	-1.00545	82.45	314.38
VPC-33035		48 ± 12	OCC(NC(=O)c1cccc2c[nH]nc12)c1ccc(Cl)cc1	ZINC000097370224	2.94747	2.79436	-4.06274	78.01	315.75
VPC-33036		9 ± 4	NC(=O)c1ccc(CSc2nc3ccccc3[nH]2)c(c1)[N+]([O-])=O	ZINC000008719864	2.14684	2.47021	-4.46614	117.59	328.35
VPC-33037		16 ± 4	N#Cc1ccc(CNc2cccc3n[nH]cc23)cc1	ZINC000037783864	2.66611	2.48206	-3.78018	64.5	248.28
VPC-33038		-2 ± 6	Fc1cc2NC(=O)CCc2cc1NCc1cncs1	ZINC000121831051	1.86057	1.91207	-3.4799	54.02	277.32
VPC-33039		-10 ± 31	OCc1cccc(NCc2cccc3c[nH]nc23)c1	ZINC000225567299	2.22302	2.05039	-3.12359	60.94	253.3
VPC-33040		52 ± 17	Cc1n[nH]cc1C(=O)N[C@@H](c1ccc(F)cc1)C(F)(F)F	ZINC000345041450	2.42813	2.42138	-3.39072	57.78	301.24
VPC-33041		1 ± 14	NC(=O)c1ccc(CN2CCc3ccccc3C2)c(c1)[N+]([O-])=O	ZINC000027269550	2.25488	2.61653	-4.08194	92.15	311.34
VPC-33042		-3 ± 19	NC(=O)c1ccc(CN2CCCC(O)C2)c(c1)[N+]([O-])=O	ZINC000027343815	0.336368	0.820823	-2.38189	112.38	279.29
VPC-33043		26 ± 8	CNS(=O)(=O)c1ccc(NC(C)c2cc[nH]n2)c(c1)[N+]([O-])=O	ZINC000408515578	0.708146	0.678541	-2.96115	132.7	325.34
VPC-33044		-16 ± 20	CC(NC(=O)c1ccc(=O)[nH]n1)c1ccc(Cl)cc1	ZINC000023498936	2.15092	2.38863	-3.61777	70.56	277.71
VPC-33045		4 ± 14	Cc1ccc(cc1)C1CCCN1C(=O)c1n[nH]c2ccccc12	ZINC000032754835	3.65336	3.6569	-4.76969	48.99	305.37
VPC-33046		7 ± 18	CC(NC(=O)c1cccc2c[nH]nc12)c1ccc(F)cc1F	ZINC000037150945	3.05141	2.89828	-4.09597	57.78	301.29
VPC-33047		15 ± 12	Cc1cc(c(C)[nH]1)-c1csc(n1)-c1ccc(O)cc1	ZINC000032899491	2.78352	3.30502	-4.25845	48.91	270.35
VPC-33048		-14 ± 15	Cc1ccc2N(CCCc2c1)C(=O)c1ccc(cc1)S(C)(=O)=O	ZINC000014423257	3.56866	3.56866	-4.69378	54.45	329.41
VPC-33049		-9 ± 18	CC(NC(=O)c1ccc(=O)[nH]n1)c1ccc(F)cc1F	ZINC000023545502	1.65963	1.88556	-3.21723	70.56	279.24
VPC-33050		4 ± 25	Fc1ccc(cc1)C1(CC1)C(=O)Nc1cccc2c[nH]nc12	ZINC000024440162	2.64171	2.52787	-4.03452	57.78	295.31
VPC-33051		25 ± 21	CC(=O)c1ccc(N2CCN(CC2)c2ccccc2O)c(c1)[N+]([O-])=O	ZINC000005692220	2.99208	2.99227	-4.41184	89.6	341.36
VPC-33052		-1 ± 25	O=C(N1CCc2ccccc2C1)c1c[nH]c(=O)[nH]c1=O	ZINC000003393389	1.09158	1.14348	-2.9338	78.51	271.27
VPC-33053		-18 ± 14	CC(NC(=O)c1[nH]nc2ccccc12)c1ccc(cc1)-n1ccnc1	ZINC000008012925	3.23018	2.95916	-4.7652	75.6	331.37
VPC-33054		0 ± 18	CC(N(C)C(=O)c1ccc2[nH]cnc2c1)c1ccc(Cl)cc1	ZINC000012535725	3.80172	3.7993	-4.81869	48.99	313.78
VPC-33055		-44 ± 34	Cc1cc2cc(NS(=O)(=O)c3ccc(C)cc3)ccc2[nH]1	ZINC000001502420	3.70923	3.37855	-4.39483	61.96	300.38
VPC-33056		-52 ± 20	CC(NS(=O)(=O)c1cc2OCC(=O)Nc2cc1Cl)c1ccccc1	ZINC000024689772	2.83906	2.83903	-4.56049	84.5	366.82
VPC-33057		-25 ± 14	O=C(NCC1CCC1)c1ccc2NC(=O)COc2c1	ZINC000031439120	1.53728	1.53729	-2.80479	67.43	260.29
VPC-33058		13 ± 10	CC(NC(=O)c1ccc2cc[nH]c2c1)c1ccc(Cl)cc1	ZINC000032479697	4.22908	4.22908	-4.85525	44.89	298.77
VPC-33059		28 ± 10	CNC(=O)C(=O)Nc1ccc(cc1)C12CC3CC(CC(C3)C1)C2	ZINC000048605468	5.14547	5.14547	-6.05698	58.2	312.41
VPC-33060		-20 ± 21	CC(NC(C)c1ccc(Cl)cc1)C(=O)c1c[nH]c2ccccc12	ZINC000007538556	3.4048	0.791987	-3.04025	49.47	326.82
VPC-33061		-38 ± 17	OCc1cccc(NC(C(=O)c2c[nH]c3ccccc23)c2ccccc2)c1	ZINC000009616958	4.42165	4.42165	-5.45138	65.12	356.42
VPC-33062		-300 ± 23	CC1Cc2ccccc2N1S(=O)(=O)c1ccc2[nH]c(=O)[nH]c2c1	ZINC000003329638	2.18822	2.18822	-4.15739	78.51	329.37
VPC-33063		-27 ± 10	CC(NC(=O)c1ccoc1)C(=O)Nc1cccc2c[nH]nc12	ZINC000044974549	1.7391	1.62621	-3.34718	100.02	298.3
VPC-33064		-23 ± 32	CC(c1ccc2NC(=O)CCc2c1)n1c(=O)[nH]c2ccccc2c1=O	ZINC000044977965	2.93515	2.93515	-4.63554	78.51	335.36
VPC-33065		-24 ± 4	Cc1ccc(NC(=O)c2ccc3NC(=O)COc3c2)c(C)c1	ZINC000021887438	3.16557	3.16557	-4.19683	67.43	296.32
VPC-33066		5 ± 7	O=C(NCc1cccs1)c1ccc2NC(=O)COc2c1	ZINC000013002943	2.37209	2.37209	-3.80005	67.43	288.32
VPC-33067		-2 ± 29	CC(O)c1ccc(CNc2ncnc3n[nH]cc23)cc1	ZINC000170591688	0.903403	0.618308	-2.63003	86.72	269.3
VPC-33068		-13 ± 16	CN(Cc1ccoc1C)S(=O)(=O)c1ccc2[nH]c(=O)[nH]c2c1	ZINC000057010865	1.40313	1.40313	-3.35013	91.65	321.35
VPC-33069		-28 ± 24	OCc1ccc(CNC(=O)c2cccc3c[nH]nc23)cc1F	ZINC000095955098	2.30275	2.14971	-3.51103	78.01	299.3
VPC-33070		9 ± 17	Cc1ccc2[nH]nc(C(=O)N3CCCC3c3ccc(C)c(C)c3)c2c1	ZINC000170594097	4.63845	4.64199	-5.45041	48.99	333.43
VPC-33071		-24 ± 21	CC(C)(NC(=O)c1ccn[nH]1)c1ccccc1	ZINC000049314878	1.99472	2.07489	-2.95508	57.78	229.28
VPC-33072		-3 ± 22	CN(Cc1ccc(C)cc1)S(=O)(=O)c1ccc2[nH]c(=O)[nH]c2c1	ZINC000007686177	2.34437	2.34437	-4.02249	78.51	331.39
VPC-33073		-9 ± 6	FC(F)(F)c1ccc(CC(=O)Nc2cc[nH]n2)cc1	ZINC000048798620	2.26667	2.26882	-3.14239	57.78	269.22
VPC-33074		-46 ± 38	Nc1n[nH]c2cc(ccc12)-c1ccccc1	ZINC000008733638	2.19751	2.20667	-3.23195	54.7	209.25
VPC-33075		-7 ± 13	Cc1ccc(cc1)S(=O)(=O)NCCc1c[nH]c2ccccc12	ZINC000000398621	3.20924	3.2092	-4.32043	61.96	314.4
VPC-33076		-30 ± 28	NC(=O)c1cc2c(Br)cccc2s1	ZINC000066324194	2.95585	2.95585	-3.6191	43.09	256.12
VPC-33077		-78 ± 13	FC(F)(F)c1cc2[nH]ccc2cc1Cl	ZINC000039119354	3.45588	3.45588	-3.4484	15.79	219.59
VPC-33078		-38 ± 7	O=C(CC1CC(=O)Oc2ccccc12)Nc1ccc2cc[nH]c2c1	ZINC000079193632	3.36779	3.36779	-4.63908	71.19	320.34
VPC-33079		-53 ± 27	Cc1cc2NC(=O)COc2cc1S(=O)(=O)NCc1ccccc1	ZINC000008588760	1.97117	1.97112	-3.78353	84.5	332.37
VPC-33080		-33 ± 19	FC(F)(F)c1ccc(=O)n(CC(=O)Nc2ccc3[nH]c(=O)[nH]c3c2)c1	ZINC000006553667	1.99386	1.99386	-3.79648	90.54	352.27
VPC-33081		-4 ± 18	NC(=O)c1ccc(NS(=O)(=O)c2ccc3[nH]c(=O)[nH]c3c2)cc1	ZINC000005252694	1.35637	0.582348	-3.1254	130.39	332.33
VPC-33082		0 ± 5	Cc1ccc(cc1C)S(=O)(=O)NN	ZINC000002569079	0.698401	0.696166	-1.69447	72.19	200.26
VPC-33083		-1 ± 12	Nc1ccc2CN(Cc3ccccc3)Cc2c1	ZINC000004383811	0.923578	-0.1374	-1.54178	30.46	224.3
VPC-33084		-4 ± 13	Clc1ccc(cc1)C1SCC(=O)Nc2n[nH]cc12	ZINC000020726016	2.02327	2.02751	-3.63436	57.78	279.75
VPC-33085		0 ± 12	Clc1ccccc1C(=O)N(Cc1ccc2cc[nH]c2c1)C1CC1	ZINC000032101741	4.5801	4.5801	-5.38122	36.1	324.8
VPC-33086		-17 ± 19	Fc1cccc(Cl)c1C(=O)N(Cc1ccc2[nH]ccc2c1)C1CC1	ZINC000032088368	4.79224	4.79224	-5.59367	36.1	342.79
VPC-33087		100 ± 0	NCCC(=O)Nc1ccc(cc1)C12CC3CC(CC(C3)C1)C2	ZINC000008732970	3.39704	-0.111051	-2.85574	56.74	298.42
VPC-33088		-38 ± 3	Cc1cccc(NS(=O)(=O)c2ccc3[nH]c(=O)[nH]c3c2)c1	ZINC000000204446	2.56371	1.9492	-3.65583	87.3	303.34
VPC-33089		-39 ± 21	CC(NC(N)=O)C12CC3CC(CC(C3)C1)C2	ZINC000003995670	1.6957	1.6957	-2.14826	55.12	222.33
VPC-33090		-47 ± 24	Nc1n[nH]c2nc(c3CCCc3c12)-c1ccccc1	ZINC000005819268	2.16132	2.19528	-3.59775	67.59	250.3
VPC-33091		-14 ± 38	O=C(Cc1cccc2ccccc12)Nc1nc[nH]n1	ZINC000006946209	1.50411	1.84235	-3.40619	70.67	252.27
VPC-33092		-40 ± 21	Cc1ccc(CNc2cc3[nH]c(=O)[nH]c3cc2C)cc1	ZINC000041154133	2.75666	2.75666	-3.72858	53.16	267.33
VPC-33093		-7 ± 13	CC(C)(C)c1ccc2NC(=O)COc2c1	ZINC000045918603	3.08023	3.08023	-3.04695	38.33	205.25
VPC-33094		-41 ± 29	CC(C(=O)Nc1ncc[nH]1)c1ccc2c(c1)[nH]c1ccc(Cl)cc21	ZINC000095473350	3.35244	3.41464	-4.95159	73.57	338.79
VPC-33095		-21 ± 13	Cc1[nH]c(=O)[nH]c(=O)c1S(=O)(=O)N1CCc2ccccc2C1	ZINC000020489253	0.983973	0.987109	-3.22367	95.58	321.35
VPC-33096		-8 ± 32	O=c1[nH]c2ccc(cc2[nH]1)S(=O)(=O)N1CCCCCC1	ZINC000002845769	0.752337	0.752336	-2.7662	78.51	295.36
VPC-33097		16 ± 12	Clc1ccc(cc1)C(=O)c1ccc2[nH]c(=O)[nH]c2c1	ZINC000037359392	3.07968	3.07967	-4.19802	58.2	272.69
